# Supplementary material for: Autonomous and Continuous Atmospheric Water Harvesting Using Modified Wood
Source: Adv Sci (Weinh). 2026 Apr 13:e75248. Online ahead of print. doi: 10.1002/advs.75248 (PMC13334611; doi:10.1002/advs.75248)
Supplement: Supplementary file 2 — Supporting File 2: advs75248‐sup‐0002‐FigureS1‐S20.zip [file ADVS-9999-e75248-s001.zip]

Archive with 20 entries (20 files):
- Figure S1.tif
- Figure S10.tif
- Figure S11.tif
- Figure S12.tif
- Figure S13.tif
- Figure S14.tif
- Figure S15.tif
- Figure S16.tif
- Figure S17.tif
- Figure S18.tif
- Figure S19.tif
- Figure S2.tif
- Figure S20.tif
- Figure S3.tif
- Figure S4.tif
- Figure S5.tif
- Figure S6.tif
- Figure S7.tif
- Figure S8.tif
- Figure S9.tif
